# Supplementary material for: MYC targeting by OMO-103 in solid tumors: a phase 1 trial
Source: Nat Med. 2024 Feb 6;30(3):762–71. doi: 10.1038/s41591-024-02805-1 (PMC10957469; doi:10.1038/s41591-024-02805-1)
Supplement: Supplementary file 3 — Stastistical source data. [file 41591_2024_2805_MOESM3_ESM.xlsx]

## Sheet: SDFig2a
Source Data Figure 2a
Hours	Cohort 1: 0.48 mg/kg	Cohort 2: 1.44 mg/kg	Cohort 3: 2.88 mg/kg			Cohort 4: 4.32 mg/kg					Cohort 5: 6.48 mg/kg									Cohort 6: 9.72 mg/kg
0	0.0026	0.0026	0.0026	0.0026	0.0026	0.0039	0.0026	0.0026	0.0026	0.0026	0.0026	0.0026	0.0026	0.0026	0.0026	0.0026	0.0026	0.0026	0.00515	0.0026	0.0026	0.00375
0.0833333	0.445	7.8	6	4.48	3.896	6.12	9.04	11.16	6.68	1.628	6.48	4.2	8.92	8.44	5.72	15.2	10.2	13.14	13.68	38	20.28	4.59
0.5	0.063	0.265	0.386	8.56	0.191	0.33	10.16	11.7	7.6	0.218	3.26	1.128	2.496	20.08	0.908	4.5	2.352	1.616	12.68	15.28	31.12	1.776
1	0.0043	0.167	0.174	6.88	0.112	0.234	9.04	12.95	6.92	0.296	2.68	1.132	2.004	17.6	0.824	3.29	2	1.552	10.045	13.965	32.72	1.584
2	0.0308	0.095	0.169	4.12	0.1545	0.218	5.04	9.48	4	0.428	1.325	0.918	1.644	14.04	0.856	2.392	1.576	1.08	4.665	10.23	25.52	1.32
6	0.0187	0.132	0.134	0.225	0.157	0.217	0.19	0.334	0.197	0.22	0.622	0.66	0.6075	5.68	0.483	0.804	0.748	0.598	0.224	2.408	3.56	0.508
24	0.0054	0.0217	0.0402	0.0383	0.0308	0.0466	0.02925	0.0316	0.106	0.0525	0.0535	0.102	0.192	0.087	0.0945	0.092	0.113	0.0685	0.056	1.595	0.08	0.0675
48			0.0087	0.0102	0.0132	0.0156	0.0107	0.006	0.0439	0.0184	0.0149	0.0239	0.0203	0.013	0.031	0.0264	0.0332	0.0249	0.0227	0.405	0.0264	0.0241
72			0.0055	0.0055	0.0042	0.0108	0.00777	0.0042	0.0134	0.0109	0.0109	0.0117	0.0144	0.0097	0.009	0.0158	0.0205	0.0138	0.0126	0.073	0.0166	0.0159
96			0.0057	0.0059	0.0059	0.0089	0.00416	0.0032	0.0057	0.0013	0.0087	0.0089	0.0122	0.0055	0.0109	0.0121	0.0155	0.0116	0.0106	0.0314	0.0167	0.0136
