# Supplementary material for: MYC targeting by OMO-103 in solid tumors: a phase 1 trial
Source: Nat Med. 2024 Feb 6;30(3):762–71. doi: 10.1038/s41591-024-02805-1 (PMC10957469; doi:10.1038/s41591-024-02805-1)
Supplement: Supplementary file 5 — Stastistical source data. [file 41591_2024_2805_MOESM5_ESM.xlsx]

## Sheet: SDFig5a
Source Data Figure 5a
IL-8 - Above PAD		MIP-1b - Above PAD		GM-CSF - Above PAD		CD62E - Above PAD
PD	SD	PD	SD	PD	SD	PD	SD
4.135	0	75.335	0	20.065	0	25.9338	12.6813
5.793	0	32.57	0	5.027	0	25.3358	13.6467
4.72	1.97	92.36	28.903	0.76	5.027	7.75094	4.44933
0.74	1.113	52.23	21.097	3.77	0	22.4067	8.79459
2.51	1.61	83.84	34.18	0.76	0	54.8502	18.1064
2.107	0.12	42.66	7.09	1.14	0	25.8653	9.23304
1.057	0.897	29.237	23.27	0	0	22.7882	22.5349
19.705		426.967		5.31		20.2031
8.22		69.363		1.507		27.4401
