# Supplementary material for: MYC targeting by OMO-103 in solid tumors: a phase 1 trial
Source: Nat Med. 2024 Feb 6;30(3):762–71. doi: 10.1038/s41591-024-02805-1 (PMC10957469; doi:10.1038/s41591-024-02805-1)
Supplement: Supplementary file 6 — Stastistical source data. [file 41591_2024_2805_MOESM6_ESM.xlsx]

## Sheet: SDFig6a
Source Data Figure 6a
	IFN-g										IL-17A											CD62E
	SD						PD				SD							PD				SD						PD
	0	0	0	0	0	0	0	0	0	0	0	0	0	0	0	0*	0	0	0	0	0	0	0	0	0	0	0	0	0	0	0
1h	8.54	13.2	14.49	17.1633	8.04333	4.45667	1.82333	-0.06333	-1.16333	3.67	5.955	16.8767	27.0967	18.4433	4.55333	-0.195*	3.23333	0.343333	0.7	-1.13333	0.71	9.39385	22.4064	5.62854	15.9629	3.22438	5.84989	-2.20903	2.71649	-1.26705	4.02245
2h	4.93	13.51	13.0067	16.8333	9.85	2.40333	0.456667	0.313333	-1.63	-0.375	6.16	17.0767	28.31	20.7933	5.98333	-0.26*	1.03	-0.51667	1.26	-1.37833	0.43	19.4035	25.1777	13.86	16.9518	9.7607	3.65077	-0.106893	1.98419	-1.00233	1.21479
6h	0	13.2	14.8833	18.15	7.14	3.77667	2.73667	-0.80667			3.875	15.8367	20.4867	21.03	5.23667	-0.27*	2.39	1.205	0.643333			11.6947	25.4952	11.6826	17.1566	25.4653	2.97332	0.66777	-1.51724
