# Supplementary material for: MYC targeting by OMO-103 in solid tumors: a phase 1 trial
Source: Nat Med. 2024 Feb 6;30(3):762–71. doi: 10.1038/s41591-024-02805-1 (PMC10957469; doi:10.1038/s41591-024-02805-1)
Supplement: Supplementary file 7 — Stastistical source data. [file 41591_2024_2805_MOESM7_ESM.xlsx]

## Sheet: SD_EDFig1b
Source Data Extended Data Figure 1b
	SD								PD
Pre-treatment	90	175	5.99	1.99	145	180	170	95	120	90		0	85	225	0	75	165*	250
On-treatment	80	200		1.99	250*	185	165		210	120	170		85	230	21		46*
