# Supplementary material for: MYC targeting by OMO-103 in solid tumors: a phase 1 trial
Source: Nat Med. 2024 Feb 6;30(3):762–71. doi: 10.1038/s41591-024-02805-1 (PMC10957469; doi:10.1038/s41591-024-02805-1)
Supplement: Supplementary file 8 — Stastistical source data. [file 41591_2024_2805_MOESM8_ESM.xlsx]

## Sheet: SD_EDFig2c
Source Data Extended Data Figure 2d
	MYC targets
	SD		PD
APEX1	0.275873	-0.276606	0.417074	0.17904
BCAT1	0.94461	-1.44813	0.351059	0.523559
C1QBP	0.0227167	0.877958	0.124596	-0.0237968
CAD	0.306406	-0.868054	0.13172	0.426995
CCNB1	0.615545	-0.727878	-1.06724	0.870209
CCT3	0.0634555	-0.400869	0.241521	0.283273
CDK11B	0.110013	-0.472751	0.21326	-0.0760477
CDK4	0.386345	-0.930254	0.153542	-0.273848
DDX18	0.40288	-0.276658	0.0947439	0.281344
DNAJA3	-0.345411	0.55873	0.167687	-0.0375627
DNAJB1	0.130805	-0.287491	0.261587	0.387427
DNPH1	-1.07816	-2.0481	0.543564	0.119118
EFTUD2	0.239584	-0.499157	0.109211	0.234519
EI24	-0.0435422	0.00194698	-0.381423	0.800702
EIF3B	0.324527	-0.213567	0.119414	0.172677
EIF4E	-0.38474	-0.0941031	0.146647	0.0115306
EIF5	0.220773	-0.533865	0.229249	-0.133048
ENO1	-0.661804	-0.276608	0.508524	-0.0873764
EPRS1	0.296605	-0.240631	0.229454	0.088662
FKBP4	0.178323	-0.392224	0.350694	-0.049595
HNRNPD	0.360541	-0.773424	0.318542	-0.218328
HSP90AA1	-0.288492	-0.551547	0.37871	0.0318806
HSP90AB1	-0.179891	-0.208494	0.560416	0.0938145
HSPA8	-0.217919	-0.282705	0.232195	-0.132065
HSPD1	-0.146164	-0.0928222	0.195085	0.148345
HSPE1	-0.183399	0.205082	0.543445	-0.789671
HSPH1	0.0650815	0.177453	0.270457	0.171986
KAT2B	0.405122	-8.97856	0.670818	1.28179
LDHA	-0.584582	-0.388665	0.158449	-0.209419
LDHB	0.816847	-0.287647	0.182789	-0.186126
METAP2	-0.418932	-0.547562	0.604838	0.44314
MGST1	-1.00194	-0.365047	0.863501	0.155231
MNT	0.689674	-0.646047	0.586119	0.213787
MSH2	0.392888	-0.617489	0.399152	-0.00607327
NCL	0.567523	0.0307843	0.309675	-0.259563
NME1	-0.573125	-0.536891	0.886239	-0.470119
NOP56	0.733625	-0.299079	0.215035	0.181431
NPM1	0.377591	-0.310922	0.557988	-0.0999702
NXT2	0.904863	-1.17582	-0.389547	0.805467
PFKM	0.869726	-0.515164	0.0908631	0.41887
PGK1	-0.377855	-0.0458934	0.73505	0.443209
PIAS1	0.421013	-1.5482	0.496989	0.451573
POLR2F	1.24728	-1.80594	0.793823	0.216572
PPIF	-0.156949	-0.462548	0.309963	0.12765
RCC1	0.420607	-0.412944	0.201716	0.226506
RPL3	0.226426	-0.519931	0.25359	0.278084
RPL32	0.280211	-0.536162	0.150532	-0.0800032
RPS19	0.339948	-0.215942	0.492374	-0.107806
RRP9	0.816077	-0.407606	0.0858864	0.203551
RUVBL2	0.480169	-0.221277	0.162794	0.16808
SCARB1	-0.697896	-0.708734	-0.186276	0.53529
SRM	0.0189637	-0.315767	0.213494	0.434653
TFAM	0.221588	-0.270828	0.317734	-0.356602
TRAP1	-0.499958	-0.407335	0.430883	0.39508
TSPO	0.209174	-1.58854	0.167767	0.610629
YWHAE	-0.297763	-0.166698	0.47228	-0.0935416

## Sheet: SD_EDFig2d
Source Data Extended Data Figure 2d
	MYC Hallmarks
	SD		PD
ABCE1	0.198801	-0.70729	0.303321	0.107134
ACP1	0.252464	-0.2604	0.172188	0.247662
AIMP2	0.3467	-1.34633	0.510632	0.21335
AP3S1	0.060122	-0.60442	0.306369	0.326289
APEX1	0.275873	-0.27661	0.417074	0.17904
BUB3	0.571408	-0.23485	-0.07185	0.288703
C1QBP	0.022717	0.877958	0.124596	-0.0238
CAD	0.306406	-0.86805	0.13172	0.426995
CANX	0.055707	-0.22359	0.173557	0.364061
CBX3	0.453242	0.169922	0.012673	-0.18391
CCNA2	-1.60238	0.902889	7.77325	0.649895
CCT2	0.057306	-0.79163	0.506105	0.173785
CCT3	0.063455	-0.40087	0.241521	0.283273
CCT4	0.222586	-0.7122	0.162963	0.327783
CCT5	0.074734	-0.27869	0.345327	0.462951
CCT7	0.060685	-0.79755	0.478231	0.453206
CDC20	0.935939	-1.3467	-0.8503	0.094928
CDC45	-0.36835	-4.29814	-0.68096	0.155342
CDK2	-0.01191	-1.5254	0.442716	-0.1593
CDK4	0.386345	-0.93025	0.153542	-0.27385
CLNS1A	-0.28273	-0.37252	0.169891	0.335304
CNBP	0.208525	-0.52897	0.191506	-0.20706
COPS5	0.030366	-0.47659	0.217764	0.211781
COX5A	-0.66141	-0.37721	-0.06357	-0.00071
CSTF2	0.326891	-0.01604	0.201262	-0.13986
CUL1	-0.18765	-0.40704	0.298415	0.166814
CYC1	-0.42624	-0.97053	0.415243	0.210027
DDX18	0.40288	-0.27666	0.094744	0.281344
DDX21	0.640758	-0.22554	0.083036	0.279992
DEK	0.539662	-0.74335	0.558129	-0.00343
DHX15	0.344018	-0.52051	0.172401	0.101247
DUT	0.036706	-0.42772	0.26072	0.07445
EEF1B2	-0.26376	-0.22234	0.363803	0.208337
EIF2S1	0.176167	-0.30019	0.195574	0.219023
EIF2S2	0.262777	0.116065	0.079505	-0.12831
EIF3B	0.324527	-0.21357	0.119414	0.172677
EIF3D	0.272571	-0.53218	0.221197	0.004931
EIF4A1	0.388314	-0.814	0.375642	0.348133
EIF4E	-0.38474	-0.0941	0.146647	0.011531
EIF4G2	0.258324	-0.44247	0.087798	0.064799
EIF4H	0.196911	-0.25591	0.298953	-0.21855
ERH	0.391693	-1.14073	0.211012	0.352119
ETF1	0.027044	-0.64395	0.228	0.391122
EXOSC7	0.030799	-0.69065	0.239216	0.220804
FAM120A	0.200806	-0.3699	-0.01126	0.035735
FBL	0.729069	-0.24817	0.103614	0.057931
G3BP1	0.217922	-0.19828	0.320795	-0.3986
GLO1	-0.62099	-1.04214	0.344722	0.174472
GNL3	0.380637	-0.27167	0.185935	0.074708
GOT2	-0.88313	-0.61177	-0.00763	-0.41367
GSPT1	-0.28743	-0.59625	0.496272	0.256785
HDAC2	0.158271	-1.23768	0.303686	-0.30988
HDDC2	-0.39448	-1.27339	1.68691	0.410788
HDGF	0.120458	0.226914	0.445757	-0.50564
HNRNPA1	0.421126	-0.33334	0.229666	0.047869
HNRNPA2B1	0.137196	-0.21096	0.285787	-0.09921
HNRNPA3	0.415101	-0.28376	0.110173	0.071899
HNRNPC	0.527056	-0.38859	0.26224	-0.02461
HNRNPD	0.360541	-0.77342	0.318542	-0.21833
HNRNPR	0.41298	0.067643	0.24533	0.080001
HNRNPU	0.277711	-0.41424	0.309283	0.147513
HSP90AB1	-0.17989	-0.20849	0.560416	0.093815
HSPD1	-0.14616	-0.09282	0.195085	0.148345
HSPE1	-0.1834	0.205082	0.543445	-0.78967
IFRD1	1.21221	-0.37985	-0.33048	0.717312
ILF2	0.534837	-0.62383	0.067716	-0.18252
IMPDH2	0.23904	-0.16159	0.20407	0.275857
KPNB1	-0.27056	-0.53018	0.426327	0.362827
LDHA	-0.58458	-0.38867	0.158449	-0.20942
LSM2	0.468195	-0.90809	0.084335	0.52954
MAD2L1	0.6597	-1.38659	0.468855	-0.27965
MCM2	0.259597	-1.28507	0.112518	-0.0365
MCM4	0.246191	-0.48128	-0.0633	-0.09848
MCM5	0.244186	-0.71931	0.27496	-0.12311
MCM6	0.362869	-1.27802	0.04902	-0.05644
MCM7	0.238605	-0.63595	0.317936	-0.12114
MRPL23	-0.19873	-0.81892	-0.1326	0.157626
MRPL9	0.939242	-0.27503	0.459097	0.090752
MRPS18B	0.251681	-0.61887	0.218213	0.204386
MYC	5.40693	2.4317	0.716411	2.21704
NAP1L1	0.404496	-0.21993	0.243844	0.127569
NCBP1	0.271408	-1.06437	0.495574	0.745486
NCBP2	0.437789	-0.50693	0.21852	0.070263
NDUFAB1	-0.05156	-0.33125	0.094447	0.178032
NHP2	0.714345	-0.41497	0.243733	-0.10859
NME1	-0.57313	-0.53689	0.886239	-0.47012
NOLC1	0.821083	-0.03401	0.807861	0.033229
NOP16	0.470315	0.504745	0.004925	-0.15205
NOP56	0.733625	-0.29908	0.215035	0.181431
NPM1	0.377591	-0.31092	0.557988	-0.09997
ORC2	0.346656	0.121698	-0.13509	-0.34464
PA2G4	0.263713	-0.22233	0.270899	-0.06794
PABPC1	0.091381	-0.17563	0.394411	-0.02424
PABPC4	0.384039	-0.11581	0.274242	0.087315
PCBP1	-0.19777	-0.47604	0.061927	-0.03199
PCNA	0.256438	-0.51116	0.200831	0.313338
PGK1	-0.37785	-0.04589	0.73505	0.443209
PHB2	-0.04437	-0.72418	0.065689	0.394295
POLD2	0.420234	-0.77991	0.201309	0.255656
POLE3	0.621579	0.989109	0.130051	-0.19404
PPIA	0.15851	-0.20561	0.300232	0.073349
PPM1G	0.454506	0.214981	0.361845	-0.00802
PRDX3	-0.55565	-0.13419	0.133535	-0.53036
PRDX4	0.192433	0.124971	0.140911	0.017444
PRPF31	0.075576	-0.54071	0.357026	0.030849
PRPS2	-0.58474	-0.69518	0.149199	0.070079
PSMA1	-0.44788	-1.13234	0.505838	-0.74372
PSMA2	-0.32682	-0.51718	0.235105	-0.85605
PSMA4	-0.46163	-0.89161	0.394628	-0.88423
PSMA6	-0.21583	-0.43123	0.472567	-0.85299
PSMA7	-0.33489	-0.24481	0.082973	-0.369
PSMB2	-0.46934	-0.92924	0.592481	-0.59036
PSMB3	-0.47647	-0.56568	0.441912	-0.70927
PSMC4	-0.06247	-0.16726	0.015905	0.132305
PSMC6	-0.20406	-0.18632	0.095605	0.309326
PSMD1	-0.29082	-0.53142	0.31266	0.378776
PSMD14	-0.0781	-0.40578	0.008044	0.251655
PSMD3	-0.17597	-0.41939	0.231195	0.16101
PSMD7	-0.21703	-0.81624	0.043989	0.290693
PSMD8	-0.28015	-0.8584	0.399111	0.169233
PWP1	0.534472	-0.67846	0.331623	-0.00848
RACK1	0.154085	-1.22731	0.283666	0.37815
RAD23B	0.112191	0.095297	-0.00111	-0.23751
RAN	0.226154	-0.91732	0.39896	0.288512
RANBP1	-0.64775	-0.20946	0.346152	-0.40579
RFC4	0.675661	-0.43333	0.196978	-0.15792
RNPS1	0.001117	-0.61504	0.25153	-0.22254
RPL14	0.385658	-0.36081	0.38872	0.063026
RPL18	0.478765	-0.55003	0.387211	0.220644
RPL22	0.247571	-0.77701	0.48731	0.190726
RPL6	0.391123	-0.44197	0.380553	-0.03897
RPLP0	0.053374	-0.92647	0.320065	0.623594
RPS10	0.266257	-0.63539	0.449615	0.062448
RPS2	0.345932	-0.57837	0.4808	0.324087
RPS3	0.291029	-0.50171	0.166295	0.529727
RPS5	0.32359	-0.63913	0.761243	0.25299
RPS6	0.425376	0.33095	0.88498	0.130901
RRM1	0.22257	-1.55975	0.338535	0.071646
RRP9	0.816077	-0.40761	0.085886	0.203551
RSL1D1	0.384962	-0.46217	-0.01498	-0.02219
RUVBL2	0.480169	-0.22128	0.162794	0.16808
SERBP1	0.535991	0.12531	0.418353	-0.35167
SF3A1	0.227183	0.170326	0.070258	-0.21109
SF3B3	0.241401	-0.7302	-0.0198	0.289018
SLC25A3	0.168129	-1.22953	0.519663	0.561109
SMARCC1	0.258647	-0.44776	-0.18581	0.130719
SNRPA	0.294302	-0.8626	0.417159	-0.55028
SNRPA1	0.302617	-0.53809	0.179435	-0.07485
SNRPB2	0.07613	-0.89714	0.379978	-0.16709
SNRPD1	0.344762	-0.77461	0.510091	-0.10108
SNRPD2	0.077452	-0.368	0.137467	-0.31795
SNRPD3	-0.26752	-0.48939	0.283969	0.026773
SRM	0.018964	-0.31577	0.213494	0.434653
SRPK1	0.393828	-0.24673	0.223386	0.168135
SRSF1	0.255826	0.338705	-0.01898	-0.33262
SRSF2	0.414841	0.84447	0.221693	-0.3298
SRSF3	0.576886	0.07243	-0.03703	-0.21185
SRSF7	0.480491	-0.06265	-0.08103	-0.04656
SSB	0.227603	-0.16908	0.398692	-0.08036
SSBP1	0.904979	-0.09098	0.292813	-0.32731
STARD7	-0.19683	-0.36305	0.641146	-0.07251
SYNCRIP	0.361947	-0.19073	0.609555	0.123581
TARDBP	0.199798	-0.47638	0.303117	0.178213
TCP1	0.083068	-0.66578	0.51724	0.288422
TFDP1	1.59693	0.97883	0.093078	1.60194
TRA2B	0.594741	-0.3199	0.074961	-0.04188
TRIM28	0.4335	-0.32761	0.294469	0.139761
TUFM	-0.18163	-0.32623	0.195179	0.324903
TXNL4A	0.683859	0.085309	0.154394	-0.65339
TYMS	1.56313	-2.73087	-0.89268	-0.18004
UBA2	-0.0288	-0.42439	0.10111	0.216338
VBP1	0.273322	-0.15909	0.506498	-0.07396
VDAC1	0.130961	-0.82734	-0.02576	0.231076
VDAC3	0.402149	-0.8932	0.021869	0.221415
XPO1	0.251439	-0.27805	0.299423	0.293033
XPOT	0.143487	-0.78514	0.461786	0.582333
XRCC6	0.418947	-0.37732	0.233887	-0.06264
YWHAE	-0.29776	-0.1667	0.47228	-0.09354
YWHAQ	0.084771	-0.31711	0.564361	0.168047
